# Supplementary material for: Z-REX uncovers a bifurcation in function of Keap1 paralogs
Source: eLife. 2022 Oct 27;11:e83373. doi: 10.7554/eLife.83373 (PMC9754640; doi:10.7554/eLife.83373)
Supplement: Figure 3—figure supplement 3—source data 2. [file elife-83373-fig3-figsupp3-data2.zip]

Archive with 3 entries (3 files):
- Figure 3-figure supplement 3-source data 2-raw blot image/Figure 3-figure supplement 3b-elution-anti-HA.jpg
- Figure 3-figure supplement 3-source data 2-raw blot image/Figure 3-figure supplement 3b-input-anti-actin.jpg
- Figure 3-figure supplement 3-source data 2-raw blot image/Figure 3-figure supplement 3b-input-anti-HA.jpg
