# Supplementary material for: Z-REX uncovers a bifurcation in function of Keap1 paralogs
Source: eLife. 2022 Oct 27;11:e83373. doi: 10.7554/eLife.83373 (PMC9754640; doi:10.7554/eLife.83373)
Supplement: Figure 4—figure supplement 1—source data 2. [file elife-83373-fig4-figsupp1-data2.zip]

Archive with 4 entries (4 files):
- Figure 4-figure supplement 1-source data 2-raw blot image/.DS_Store
- Figure 4-figure supplement 1-source data 2-raw blot image/Figure 4-figure supplement 1-elution-anti-HA.jpg
- Figure 4-figure supplement 1-source data 2-raw blot image/Figure 4-figure supplement 1-input-anti-actin.jpg
- Figure 4-figure supplement 1-source data 2-raw blot image/Figure 4-figure supplement 1-input-anti-HA.jpg
