# Supplementary material for: Z-REX uncovers a bifurcation in function of Keap1 paralogs
Source: eLife. 2022 Oct 27;11:e83373. doi: 10.7554/eLife.83373 (PMC9754640; doi:10.7554/eLife.83373)
Supplement: Figure 7—figure supplement 2—source data 2. [file elife-83373-fig7-figsupp2-data2.zip]

Archive with 7 entries (7 files):
- Figure 7-figure supplement 2-source data 2-raw gel and blot image/.DS_Store
- Figure 7-figure supplement 2-source data 2-raw gel and blot image/Figure 7-figure supplement 2b-anti-actin.jpg
- Figure 7-figure supplement 2-source data 2-raw gel and blot image/Figure 7-figure supplement 2b-anti-Halo.jpg
- Figure 7-figure supplement 2-source data 2-raw gel and blot image/Figure 7-figure supplement 2b-Cy5.jpg
- Figure 7-figure supplement 2-source data 2-raw gel and blot image/Figure 7-figure supplement 2c-anti-actin.jpg
- Figure 7-figure supplement 2-source data 2-raw gel and blot image/Figure 7-figure supplement 2c-anti-Halo.jpg
- Figure 7-figure supplement 2-source data 2-raw gel and blot image/Figure 7-figure supplement 2c-Cy5.jpg
